# Supplementary material for: Description of Ultrasound-Guided Lumbar Erector Spinae Plane (ESP) Block and Comparison of the Spread of Two Volumes of Dye in Cat Cadavers
Source: Animals (Basel). 2025 Jul 22;15(15):2157. doi: 10.3390/ani15152157 (PMC12345535; doi:10.3390/ani15152157)
Supplement: Supplementary file 1 [file animals-15-02157-s001.zip]

Archive with 1 entries (1 files):
- animals-3266608-supplementary.pdf
